# Supplementary material for: Development of a multiplex quantitative PCR assay for simultaneous detection of Treponema phagedenis, Treponema pedis, Treponema medium, and ‘Treponema vincentii’ and evaluation on bovine digital dermatitis biopsies
Source: Vet Res Commun. 2023 Jun 1;47(4):1937–47. doi: 10.1007/s11259-023-10147-5 (PMC10232342; doi:10.1007/s11259-023-10147-5)
Supplement: Supplementary file 1 — Supplementary Material 1 [file 11259_2023_10147_MOESM1_ESM.xlsx]

## Sheet: 168 Treponema genomes from NCBI
Genome Accession(s)	Organism/Name	Strain	Status	Genus	Species	Size (Mb)	Scaffolds	Genes	Center	Release Date	Chromosomes/RefSeq	Chromosomes/INSDC	Plasmids/RefSeq	Plasmids/INSDC	WGS	Replicons
NC_015577.1	Treponema azotonutricium ZAS-9	ZAS-9	Complete Genome	Treponema	azotonutricium	3.85567	1	3442	J. Craig Venter Institute	2011-05-23	NC_015577.1	CP001841.1				chromosome:NC_015577.1/CP001841.1
FUXC01	Treponema berlinense	ATCC BAA-909	Scaffold	Treponema	berlinense	2.52103	33	2225	DOE - JOINT GENOME INSTITUTE	2017-03-04					FUXC01
NC_015500.1	Treponema brennaborense DSM 12168	DSM 12168	Complete Genome	Treponema	brennaborense	3.05558	1	2650	US DOE Joint Genome Institute (JGI-PGF)	2011-05-05	NC_015500.1	CP002696.1				chromosome:NC_015500.1/CP002696.1
FORI01	Treponema bryantii	XBD1002	Scaffold	Treponema	bryantii	3.19147	24	2836	DOE - JOINT GENOME INSTITUTE	2016-10-30					FORI01
DSVL01	Treponema caldarium	SpSt-503	Scaffold	Treponema	caldarium	2.97836	459	2991	The University of Hong Kong	2020-03-16					DSVL01
NC_015732.1	Treponema caldarium DSM 7334	DSM 7334	Complete Genome	Treponema	caldarium	3.23934	1	2936	DOE Joint Genome Institute	2011-06-30	NC_015732.1	CP002868.1				chromosome:NC_015732.1/CP002868.1
ADEC01	Treponema denticola F0402	F0402	Scaffold	Treponema	denticola	2.74263	12	2722	Broad Institute	2011-03-07					ADEC01
AGDR01	Treponema denticola ASLM	ASLM	Scaffold	Treponema	denticola	2.76824	2	2592	Broad Institute	2013-02-07					AGDR01
AGDS01	Treponema denticola ATCC 33520	ATCC 33520	Scaffold	Treponema	denticola	2.88689	2	2666	Broad Institute	2013-02-07					AGDS01
AGDT01	Treponema denticola ATCC 33521	ATCC 33521	Scaffold	Treponema	denticola	2.76211	3	2537	Broad Institute	2013-02-07					AGDT01
AGDX01	Treponema denticola MYR-T	MYR-T	Scaffold	Treponema	denticola	2.93585	2	2757	Broad Institute	2013-02-07					AGDX01
AGDZ01	Treponema denticola SP33	SP33	Scaffold	Treponema	denticola	2.93349	4	2763	Broad Institute	2013-02-07					AGDZ01
AGEA01	Treponema denticola SP37	SP37	Scaffold	Treponema	denticola	2.82377	2	2644	Broad Institute	2013-02-07					AGEA01
AGEB01	Treponema denticola US-Trep	US-Trep	Scaffold	Treponema	denticola	2.76573	2	2587	Broad Institute	2013-02-15					AGEB01
AHAB01	Treponema denticola SP23	SP23	Scaffold	Treponema	denticola	2.826	3	2657	Broad Institute	2013-06-19					AHAB01
AHAC01	Treponema denticola SP32	SP32	Scaffold	Treponema	denticola	2.99028	6	2822	Broad Institute	2013-06-19					AHAC01
AHAD01	Treponema denticola SP44	SP44	Scaffold	Treponema	denticola	2.82474	8	2641	Broad Institute	2013-06-19					AHAD01
NC_002967.9	Treponema denticola ATCC 35405	ATCC 35405	Complete Genome	Treponema	denticola	2.8432	1	2620	TIGR	2002-02-14	NC_002967.9	AE017226.1				chromosome:NC_002967.9/AE017226.1
NZ_CM001794.1	Treponema denticola H1-T	H1-T	Chromosome	Treponema	denticola	2.9297	1	5494	Broad Institute	2013-02-07	NZ_CM001794.1	CM001794.1			AGDW01	chromosome:NZ_CM001794.1/CM001794.1
NZ_CM001795.1	Treponema denticola H-22	H-22	Chromosome	Treponema	denticola	2.75786	1	5132	Broad Institute	2013-02-07	NZ_CM001795.1	CM001795.1			AGDV01	chromosome:NZ_CM001795.1/CM001795.1
NZ_CM001796.1	Treponema denticola ATCC 35404	ATCC 35404	Chromosome	Treponema	denticola	2.77151	1	5131	Broad Institute	2013-02-07	NZ_CM001796.1	CM001796.1			AGDU01	chromosome:NZ_CM001796.1/CM001796.1
NZ_CM001797.1	Treponema denticola OTK	OTK	Chromosome	Treponema	denticola	2.85753	1	5380	Broad Institute	2013-02-07	NZ_CM001797.1	CM001797.1			AGDY01	chromosome:NZ_CM001797.1/CM001797.1
NZ_CM001798.1	Treponema denticola AL-2	AL-2	Chromosome	Treponema	denticola	2.84309	1	5347	Broad Institute	2013-02-07	NZ_CM001798.1	CM001798.1			AGDQ01	chromosome:NZ_CM001798.1/CM001798.1
UFQP01	Treponema denticola	Marseille-5-CSURP7640	Contig	Treponema	denticola	2.79552	46	2636	Unite de Recherche sur les Maladies Infectieuses et Tropicales Emergentes (URMITE) CNRS, Faculte de Medecine, Universite de la Mediterranee, Marseille, France	2019-08-16					UFQP01
AWVH01	Treponema lecithinolyticum ATCC 700332	ATCC 700332	Scaffold	Treponema	lecithinolyticum	2.34089	21	2110	Washington University	2013-09-16					AWVH01
ATFF01	Treponema maltophilum ATCC 51939	ATCC 51939	Scaffold	Treponema	maltophilum	2.53039	1	2330	Broad Institute	2013-06-19					ATFF01
ATFE01	Treponema medium ATCC 700293	ATCC 700293	Scaffold	Treponema	medium	2.72751	1	2380	Broad Institute	2013-06-19					ATFE01
NZ_CP027017.1	Treponema medium	T19	Complete Genome	Treponema	medium	2.88663	1	2531	University of Liverpool	2021-03-03	NZ_CP027017.1	CP027017.1				chromosome:NZ_CP027017.1/CP027017.1
NZ_CP031393.1	Treponema medium	ATCC 700293	Complete Genome	Treponema	medium	2.722	1	2392	University of Liverpool	2021-03-03	NZ_CP031393.1	CP031393.1				chromosome:NZ_CP031393.1/CP031393.1
NZ_CP009227.1	Treponema sp. OMZ 838	OMZ 838	Complete Genome	Treponema		2.70807	1	2487	The University of Hong Kong	2014-11-13	NZ_CP009227.1	CP009227.1				chromosome:NZ_CP009227.1/CP009227.1
NZ_CP060591.1	Treponema sp. Marseille-Q4132	Marseille-Q4132	Chromosome	Treponema		2.72701	1	2477	IHU - Mediterranee Infection	2020-08-31	NZ_CP060591.1	CP060591.1				chromosome:NZ_CP060591.1/CP060591.1
CAFBSC01	Treponema pallidum subsp. pertenue	R7-PUT1-002 substr. JG8	Contig	Treponema	pallidum	1.14177	189	1138	Wellcome Sanger Institute	2020-06-03					CAFBSC01
CAFBSD01	Treponema pallidum subsp. pertenue	R8-KOS-007 substr. JG8	Contig	Treponema	pallidum	1.14143	167	1131	Wellcome Sanger Institute	2020-06-03					CAFBSD01
CAFBSE01	Treponema pallidum subsp. pertenue	R2-64919 substr. JG8	Contig	Treponema	pallidum	1.15214	227	1178	Wellcome Sanger Institute	2020-06-03					CAFBSE01
CAGKKW01	Treponema pallidum subsp. pertenue	R3-SAL-007 substr. TD6	Contig	Treponema	pallidum	1.13126	64	1056	Wellcome Sanger Institute	2020-06-03					CAGKKW01
CAGKKX01	Treponema pallidum subsp. pertenue	R2-106190 substr. JG8	Contig	Treponema	pallidum	1.15773	432		Wellcome Sanger Institute	2020-06-03					CAGKKX01
CAGKKY01	Treponema pallidum subsp. pertenue	R7-KUN2-001 substr. SE7	Contig	Treponema	pallidum	1.14871	276	1197	Wellcome Sanger Institute	2020-06-03					CAGKKY01
LT986432.1	Treponema pallidum	A12	Chromosome	Treponema	pallidum	1.14056	1		Unite de Recherche sur les Maladies Infectieuses et Tropicales Emergentes (URMITE) CNRS, Faculte de Medecine, Universite de la Mediterranee, Marseille, France	2020-02-26		LT986432.1			OMHU01	chromosome scaffold00001:LT986432.1
LT986434.1	Treponema pallidum	SNK05	Chromosome	Treponema	pallidum	1.14066	1		Unite de Recherche sur les Maladies Infectieuses et Tropicales Emergentes (URMITE) CNRS, Faculte de Medecine, Universite de la Mediterranee, Marseille, France	2020-02-26		LT986434.1			OMHZ01	chromosome scaffold00001:LT986434.1
NC_000919.1	Treponema pallidum subsp. pallidum str. Nichols	Nichols	Complete Genome	Treponema	pallidum	1.13801	1	1042	US DOE Joint Genome Institute (JGI-PGF)	1998-03-06	NC_000919.1	AE000520.1				chromosome:NC_000919.1/AE000520.1
NC_010741.1	Treponema pallidum subsp. pallidum SS14	SS14	Chromosome	Treponema	pallidum	1.13946	1	1047	Baylor College of Medicine	2008-05-22	NC_010741.1	CP000805.1				chromosome:NC_010741.1/CP000805.1
NC_016842.1	Treponema pallidum subsp. pertenue str. SamoaD	SamoaD	Chromosome	Treponema	pallidum	1.13933	1	1033	Baylor College of Medecine	2012-02-06	NC_016842.1	CP002374.1				chromosome:NC_016842.1/CP002374.1
NC_016843.1	Treponema pallidum subsp. pertenue str. Gauthier	Gauthier	Chromosome	Treponema	pallidum	1.13942	1	1036	Baylor College of Medicine	2012-02-06	NC_016843.1	CP002376.1				chromosome:NC_016843.1/CP002376.1
NC_016844.1	Treponema pallidum subsp. pallidum DAL-1	DAL-1	Chromosome	Treponema	pallidum	1.13997	1	1034	Baylor College of Medicine	2012-02-06	NC_016844.1	CP003115.1				chromosome:NC_016844.1/CP003115.1
NC_016848.1	Treponema pallidum subsp. pertenue str. CDC2	CDC2	Chromosome	Treponema	pallidum	1.13974	1	1035	Baylor College of Medicine	2012-02-06	NC_016848.1	CP002375.1				chromosome:NC_016848.1/CP002375.1
NC_017268.1	Treponema pallidum subsp. pallidum str. Chicago	Chicago	Chromosome	Treponema	pallidum	1.13928	1	1035	University of Washington	2010-03-15	NC_017268.1	CP001752.1				chromosome:NC_017268.1/CP001752.1
NC_018722.1	Treponema pallidum subsp. pallidum str. Mexico A	Mexico A	Chromosome	Treponema	pallidum	1.14004	1	1033	Baylor College of Medicine	2012-10-09	NC_018722.1	CP003064.1				chromosome:NC_018722.1/CP003064.1
NC_021179.1	Treponema pallidum str. Fribourg-Blanc	Fribourg-Blanc	Chromosome	Treponema	pallidum	1.14048	1	1038	The Genome Institute	2013-05-02	NC_021179.1	CP003902.1				chromosome:NC_021179.1/CP003902.1
NC_021490.2	Treponema pallidum subsp. pallidum str. Nichols	Nichols	Chromosome	Treponema	pallidum	1.13963	1	1033	Baylor College of Medicine	2013-06-11	NC_021490.2	CP004010.2				chromosome:NC_021490.2/CP004010.2
NC_021508.1	Treponema pallidum subsp. pallidum SS14	SS14	Chromosome	Treponema	pallidum	1.13957	1	1035	Baylor College of Medicine	2013-06-11	NC_021508.1	CP004011.1				chromosome:NC_021508.1/CP004011.1
NZ_CP003679.1	Treponema pallidum subsp. pallidum str. Sea 81-4	Sea 81-4	Complete Genome	Treponema	pallidum	1.1392	1	1054	University of Washington	2014-03-28	NZ_CP003679.1	CP003679.1				chromosome:NZ_CP003679.1/CP003679.1
NZ_CP007548.1	Treponema pallidum subsp. endemicum str. Bosnia A	Bosnia A	Chromosome	Treponema	pallidum	1.13765	1	1034	The Genome Institute	2015-01-02	NZ_CP007548.1	CP007548.1				chromosome:NZ_CP007548.1/CP007548.1
NZ_CP010422.1	Treponema pallidum subsp. pallidum	Seattle Nichols	Chromosome	Treponema	pallidum	1.13984	1	1035	University of Washington	2017-01-10	NZ_CP010422.1	CP010422.1				chromosome:NZ_CP010422.1/CP010422.1
NZ_CP010558.1	Treponema pallidum subsp. pallidum	Chicago Population	Chromosome	Treponema	pallidum	1.13947	1	1035	University of Washington	2016-06-03	NZ_CP010558.1	CP010558.1				chromosome:NZ_CP010558.1/CP010558.1
NZ_CP010559.1	Treponema pallidum subsp. pallidum	CDC-A	Chromosome	Treponema	pallidum	1.13972	1	1034	University of Washington	2016-06-03	NZ_CP010559.1	CP010559.1				chromosome:NZ_CP010559.1/CP010559.1
NZ_CP010560.1	Treponema pallidum subsp. pallidum	Nichols Houston	Chromosome	Treponema	pallidum	1.13847	1	1032	University of Washington	2016-06-03	NZ_CP010560.1	CP010560.1				chromosome:NZ_CP010560.1/CP010560.1
NZ_CP010561.1	Treponema pallidum subsp. pallidum	Nichols Houston	Chromosome	Treponema	pallidum	1.13964	1	1036	University of Washington	2016-06-03	NZ_CP010561.1	CP010561.1				chromosome:NZ_CP010561.1/CP010561.1
NZ_CP010562.1	Treponema pallidum subsp. pallidum	UW074B	Chromosome	Treponema	pallidum	1.13959	1	1034	University of Washington	2016-06-03	NZ_CP010562.1	CP010562.1				chromosome:NZ_CP010562.1/CP010562.1
NZ_CP010563.1	Treponema pallidum subsp. pallidum	UW189B	Chromosome	Treponema	pallidum	1.13983	1	1034	University of Washington	2016-06-03	NZ_CP010563.1	CP010563.1				chromosome:NZ_CP010563.1/CP010563.1
NZ_CP010564.1	Treponema pallidum subsp. pallidum	UW228B	Chromosome	Treponema	pallidum	1.14006	1	1035	University of Washington	2016-06-03	NZ_CP010564.1	CP010564.1				chromosome:NZ_CP010564.1/CP010564.1
NZ_CP010565.1	Treponema pallidum subsp. pallidum	UW254B	Chromosome	Treponema	pallidum	1.13986	1	1034	University of Washington	2016-06-03	NZ_CP010565.1	CP010565.1				chromosome:NZ_CP010565.1/CP010565.1
NZ_CP010566.1	Treponema pallidum subsp. pallidum	UW391B	Chromosome	Treponema	pallidum	1.13978	1	1034	University of Washington	2016-06-03	NZ_CP010566.1	CP010566.1				chromosome:NZ_CP010566.1/CP010566.1
NZ_CP015162.1	Treponema pallidum subsp. pallidum	Amoy	Chromosome	Treponema	pallidum	1.13922	1	1031	xiamen university	2016-04-22	NZ_CP015162.1	CP015162.1				chromosome:NZ_CP015162.1/CP015162.1
NZ_CP016045.1	Treponema pallidum subsp. pallidum	PT_SIF0697	Chromosome	Treponema	pallidum	1.13917	1	1035	National Institute of Health, Portugal	2016-08-25	NZ_CP016045.1	CP016045.1				chromosome:NZ_CP016045.1/CP016045.1
NZ_CP016046.1	Treponema pallidum subsp. pallidum	PT_SIF0751	Chromosome	Treponema	pallidum	1.13916	1	1034	National Institute of Health, Portugal	2016-10-13	NZ_CP016046.1	CP016046.1				chromosome:NZ_CP016046.1/CP016046.1
NZ_CP016047.1	Treponema pallidum subsp. pallidum	PT_SIF0857	Chromosome	Treponema	pallidum	1.13915	1	1035	National Institute of Health, Portugal	2016-08-25	NZ_CP016047.1	CP016047.1				chromosome:NZ_CP016047.1/CP016047.1
NZ_CP016048.1	Treponema pallidum subsp. pallidum	PT_SIF0877_3	Chromosome	Treponema	pallidum	1.13914	1	1069	National Institute of Health, Portugal	2016-10-13	NZ_CP016048.1	CP016048.1				chromosome:NZ_CP016048.1/CP016048.1
NZ_CP016049.1	Treponema pallidum subsp. pallidum	PT_SIF0908	Chromosome	Treponema	pallidum	1.13907	1	1071	National Institute of Health, Portugal	2016-08-25	NZ_CP016049.1	CP016049.1				chromosome:NZ_CP016049.1/CP016049.1
NZ_CP016050.1	Treponema pallidum subsp. pallidum	PT_SIF0954	Chromosome	Treponema	pallidum	1.13914	1	1034	National Institute of Health, Portugal	2016-08-25	NZ_CP016050.1	CP016050.1				chromosome:NZ_CP016050.1/CP016050.1
NZ_CP016051.1	Treponema pallidum subsp. pallidum	PT_SIF1002	Chromosome	Treponema	pallidum	1.13913	1	1069	National Institute of Health, Portugal	2016-08-25	NZ_CP016051.1	CP016051.1				chromosome:NZ_CP016051.1/CP016051.1
NZ_CP016052.1	Treponema pallidum subsp. pallidum	PT_SIF1020	Chromosome	Treponema	pallidum	1.13918	1	1069	National Institute of Health, Portugal	2016-08-25	NZ_CP016052.1	CP016052.1				chromosome:NZ_CP016052.1/CP016052.1
NZ_CP016053.1	Treponema pallidum subsp. pallidum	PT_SIF1063	Chromosome	Treponema	pallidum	1.13915	1	1068	National Institute of Health, Portugal	2016-08-25	NZ_CP016053.1	CP016053.1				chromosome:NZ_CP016053.1/CP016053.1
NZ_CP016054.1	Treponema pallidum subsp. pallidum	PT_SIF1127	Chromosome	Treponema	pallidum	1.13893	1	1068	National Institute of Health, Portugal	2016-08-25	NZ_CP016054.1	CP016054.1				chromosome:NZ_CP016054.1/CP016054.1
NZ_CP016055.1	Treponema pallidum subsp. pallidum	PT_SIF1135	Chromosome	Treponema	pallidum	1.13918	1	1035	National Institute of Health, Portugal	2016-08-25	NZ_CP016055.1	CP016055.1				chromosome:NZ_CP016055.1/CP016055.1
NZ_CP016056.1	Treponema pallidum subsp. pallidum	PT_SIF1140	Chromosome	Treponema	pallidum	1.13918	1	1036	National Institute of Health, Portugal	2016-08-25	NZ_CP016056.1	CP016056.1				chromosome:NZ_CP016056.1/CP016056.1
NZ_CP016057.1	Treponema pallidum subsp. pallidum	PT_SIF1142	Chromosome	Treponema	pallidum	1.13916	1	1035	National Institute of Health, Portugal	2016-08-25	NZ_CP016057.1	CP016057.1				chromosome:NZ_CP016057.1/CP016057.1
NZ_CP016058.1	Treponema pallidum subsp. pallidum	PT_SIF1156	Chromosome	Treponema	pallidum	1.13915	1	1035	National Institute of Health, Portugal	2016-08-25	NZ_CP016058.1	CP016058.1				chromosome:NZ_CP016058.1/CP016058.1
NZ_CP016059.1	Treponema pallidum subsp. pallidum	PT_SIF1167	Chromosome	Treponema	pallidum	1.13913	1	1034	National Institute of Health, Portugal	2016-08-25	NZ_CP016059.1	CP016059.1				chromosome:NZ_CP016059.1/CP016059.1
NZ_CP016060.1	Treponema pallidum subsp. pallidum	PT_SIF1183	Chromosome	Treponema	pallidum	1.13914	1	1035	National Institute of Health, Portugal	2016-08-25	NZ_CP016060.1	CP016060.1				chromosome:NZ_CP016060.1/CP016060.1
NZ_CP016061.1	Treponema pallidum subsp. pallidum	PT_SIF1196	Chromosome	Treponema	pallidum	1.13915	1	1035	National Institute of Health, Portugal	2016-08-25	NZ_CP016061.1	CP016061.1				chromosome:NZ_CP016061.1/CP016061.1
NZ_CP016062.1	Treponema pallidum subsp. pallidum	PT_SIF1200	Chromosome	Treponema	pallidum	1.13913	1	1035	National Institute of Health, Portugal	2016-08-25	NZ_CP016062.1	CP016062.1				chromosome:NZ_CP016062.1/CP016062.1
NZ_CP016063.1	Treponema pallidum subsp. pallidum	PT_SIF1242	Chromosome	Treponema	pallidum	1.13912	1	1033	National Institute of Health, Portugal	2016-08-25	NZ_CP016063.1	CP016063.1				chromosome:NZ_CP016063.1/CP016063.1
NZ_CP016064.1	Treponema pallidum subsp. pallidum	PT_SIF1252	Chromosome	Treponema	pallidum	1.13913	1	1034	National Institute of Health, Portugal	2016-08-25	NZ_CP016064.1	CP016064.1				chromosome:NZ_CP016064.1/CP016064.1
NZ_CP016065.1	Treponema pallidum subsp. pallidum	PT_SIF1261	Chromosome	Treponema	pallidum	1.13913	1	1034	National Institute of Health, Portugal	2016-08-25	NZ_CP016065.1	CP016065.1				chromosome:NZ_CP016065.1/CP016065.1
NZ_CP016066.1	Treponema pallidum subsp. pallidum	PT_SIF1278	Chromosome	Treponema	pallidum	1.13916	1	1035	National Institute of Health, Portugal	2016-08-25	NZ_CP016066.1	CP016066.1				chromosome:NZ_CP016066.1/CP016066.1
NZ_CP016067.1	Treponema pallidum subsp. pallidum	PT_SIF1280	Chromosome	Treponema	pallidum	1.13914	1	1035	National Institute of Health, Portugal	2016-08-25	NZ_CP016067.1	CP016067.1				chromosome:NZ_CP016067.1/CP016067.1
NZ_CP016068.1	Treponema pallidum subsp. pallidum	PT_SIF1299	Chromosome	Treponema	pallidum	1.13914	1	1035	National Institute of Health, Portugal	2016-08-25	NZ_CP016068.1	CP016068.1				chromosome:NZ_CP016068.1/CP016068.1
NZ_CP016069.1	Treponema pallidum subsp. pallidum	PT_SIF1348	Chromosome	Treponema	pallidum	1.13916	1	1034	National Institute of Health, Portugal	2016-08-25	NZ_CP016069.1	CP016069.1				chromosome:NZ_CP016069.1/CP016069.1
NZ_CP020365.1	Treponema pallidum subsp. pertenue	Ghana-051	Chromosome	Treponema	pallidum	1.13958	1	1034	Veterinary Research Institute	2017-08-28	NZ_CP020365.1	CP020365.1				chromosome:NZ_CP020365.1/CP020365.1
NZ_CP020366.1	Treponema pallidum subsp. pertenue	CDC 2575	Chromosome	Treponema	pallidum	1.13958	1	1034	Veterinary Research Institute	2017-08-28	NZ_CP020366.1	CP020366.1				chromosome:NZ_CP020366.1/CP020366.1
NZ_CP021113.1	Treponema pallidum subsp. pertenue	LMNP-1	Chromosome	Treponema	pallidum	1.13977	1	1032	University of Tuebingen	2018-05-01	NZ_CP021113.1	CP021113.1				chromosome:NZ_CP021113.1/CP021113.1
NZ_CP024088.1	Treponema pallidum subsp. pertenue	Kampung Dalan K363	Chromosome	Treponema	pallidum	1.13976	1	1034	Masaryk University, Faculty of Medicine	2018-10-03	NZ_CP024088.1	CP024088.1				chromosome:NZ_CP024088.1/CP024088.1
NZ_CP024089.1	Treponema pallidum subsp. pertenue	Sei Geringging K403	Chromosome	Treponema	pallidum	1.13946	1	1033	Masaryk University, Faculty of Medicine	2018-10-03	NZ_CP024089.1	CP024089.1				chromosome:NZ_CP024089.1/CP024089.1
NZ_CP024750.1	Treponema pallidum subsp. pertenue	CDC-1	Chromosome	Treponema	pallidum	1.13958	1	1034	Masaryk University, Faculty of Medicine	2018-12-18	NZ_CP024750.1	CP024750.1				chromosome:NZ_CP024750.1/CP024750.1
NZ_CP028438.1	Treponema pallidum subsp. pallidum	UZ1974	Chromosome	Treponema	pallidum	1.13951	1	1035	Masaryk University	2018-04-18	NZ_CP028438.1	CP028438.1				chromosome:NZ_CP028438.1/CP028438.1
NZ_CP032303.1	Treponema pallidum subsp. endemicum	Iraq B	Chromosome	Treponema	pallidum	1.13765	1	1034	Masaryk University, Faculty of Medicine	2019-02-14	NZ_CP032303.1	CP032303.1				chromosome:NZ_CP032303.1/CP032303.1
NZ_CP032623.1	Treponema pallidum subsp. pallidum	Haiti B	Chromosome	Treponema	pallidum	1.13953	1	1034	Masaryk University, Faculty of Medicine	2018-10-07	NZ_CP032623.1	CP032623.1				chromosome:NZ_CP032623.1/CP032623.1
NZ_CP034912.1	Treponema pallidum subsp. pallidum	CW88	Chromosome	Treponema	pallidum	1.13945	1	1039	Masaryk University	2019-05-14	NZ_CP034912.1	CP034912.1				chromosome:NZ_CP034912.1/CP034912.1
NZ_CP034913.1	Treponema pallidum subsp. pallidum	CW87	Chromosome	Treponema	pallidum	1.13959	1	1037	Masaryk University	2019-05-14	NZ_CP034913.1	CP034913.1				chromosome:NZ_CP034913.1/CP034913.1
NZ_CP034914.1	Treponema pallidum subsp. pallidum	CW86	Chromosome	Treponema	pallidum	1.13966	1	1035	Masaryk University	2019-05-14	NZ_CP034914.1	CP034914.1				chromosome:NZ_CP034914.1/CP034914.1
NZ_CP034915.1	Treponema pallidum subsp. pallidum	CW85	Chromosome	Treponema	pallidum	1.13952	1	1036	Masaryk University	2019-05-14	NZ_CP034915.1	CP034915.1				chromosome:NZ_CP034915.1/CP034915.1
NZ_CP034916.1	Treponema pallidum subsp. pallidum	CW84	Chromosome	Treponema	pallidum	1.13942	1	1036	Masaryk University	2019-05-14	NZ_CP034916.1	CP034916.1				chromosome:NZ_CP034916.1/CP034916.1
NZ_CP034917.1	Treponema pallidum subsp. pallidum	CW83	Chromosome	Treponema	pallidum	1.13954	1	1035	Masaryk University	2019-05-14	NZ_CP034917.1	CP034917.1				chromosome:NZ_CP034917.1/CP034917.1
NZ_CP034918.1	Treponema pallidum subsp. pallidum	CW65	Chromosome	Treponema	pallidum	1.13912	1	1034	Masaryk University	2019-05-14	NZ_CP034918.1	CP034918.1				chromosome:NZ_CP034918.1/CP034918.1
NZ_CP034919.1	Treponema pallidum subsp. pallidum	CW59	Chromosome	Treponema	pallidum	1.1393	1	1034	Masaryk University	2019-05-14	NZ_CP034919.1	CP034919.1				chromosome:NZ_CP034919.1/CP034919.1
NZ_CP034920.1	Treponema pallidum subsp. pallidum	CW56	Chromosome	Treponema	pallidum	1.13942	1	1037	Masaryk University	2019-05-14	NZ_CP034920.1	CP034920.1				chromosome:NZ_CP034920.1/CP034920.1
NZ_CP034921.1	Treponema pallidum subsp. pallidum	CW30	Chromosome	Treponema	pallidum	1.13957	1	1037	Masaryk University	2019-05-14	NZ_CP034921.1	CP034921.1				chromosome:NZ_CP034921.1/CP034921.1
NZ_CP034972.1	Treponema pallidum subsp. pallidum	CW82	Chromosome	Treponema	pallidum	1.13977	1	1032	Masaryk University	2019-05-14	NZ_CP034972.1	CP034972.1				chromosome:NZ_CP034972.1/CP034972.1
NZ_CP035104.1	Treponema pallidum subsp. pallidum	Grady	Chromosome	Treponema	pallidum	1.13906	1	1035	Masaryk University	2019-05-16	NZ_CP035104.1	CP035104.1				chromosome:NZ_CP035104.1/CP035104.1
NZ_CP035193.1	Treponema pallidum subsp. pallidum	Philadelphia 1	Chromosome	Treponema	pallidum	1.13957	1	1036	Masaryk University	2019-05-16	NZ_CP035193.1	CP035193.1				chromosome:NZ_CP035193.1/CP035193.1
NZ_CP040555.1	Treponema pallidum subsp. pallidum	X-4	Complete Genome	Treponema	pallidum	1.13984	1	1035	Zhongshan Hospital, Medical College of Xiamen University, Xiamen, China	2019-05-29	NZ_CP040555.1	CP040555.1				chromosome:NZ_CP040555.1/CP040555.1
NZ_CP045004.1	Treponema pallidum	UW-148B2	Chromosome	Treponema	pallidum	1.13956	1	1035	University of Washington	2019-10-13	NZ_CP045004.1	CP045004.1				chromosome:NZ_CP045004.1/CP045004.1
NZ_CP045005.1	Treponema pallidum	UW-148B	Chromosome	Treponema	pallidum	1.13956	1	1034	University of Washington	2019-10-13	NZ_CP045005.1	CP045005.1				chromosome:NZ_CP045005.1/CP045005.1
NZ_LT986433.1	Treponema pallidum	BNK07	Chromosome	Treponema	pallidum	1.14046	1	1036	Unite de Recherche sur les Maladies Infectieuses et Tropicales Emergentes (URMITE) CNRS, Faculte de Medecine, Universite de la Mediterranee, Marseille, France	2020-02-26	NZ_LT986433.1	LT986433.1			OMHW01	chromosome scaffold00001:NZ_LT986433.1/LT986433.1
NZ_LT990038.1	Treponema pallidum	A10	Chromosome	Treponema	pallidum	1.14045	1	1036	Unite de Recherche sur les Maladies Infectieuses et Tropicales Emergentes (URMITE) CNRS, Faculte de Medecine, Universite de la Mediterranee, Marseille, France	2020-02-24	NZ_LT990038.1	LT990038.1			OMPM01	chromosome scaffold00001:NZ_LT990038.1/LT990038.1
NC_015714.1	Treponema paraluiscuniculi Cuniculi A	Cuniculi A	Complete Genome	Treponema	paraluiscuniculi	1.13339	1	1030	Baylor College of Medicine	2011-06-09	NC_015714.1	CP002103.1				chromosome:NC_015714.1/CP002103.1
NZ_CP054142.1	Treponema parvum	ATCC 700770	Complete Genome	Treponema	parvum	2.65829	1	2342	The University of Hong Kong	2021-04-09	NZ_CP054142.1	CP054142.1				chromosome:NZ_CP054142.1/CP054142.1
NZ_CP054257.1	Treponema parvum	ATCC 700773	Complete Genome	Treponema	parvum	2.62624	1	2339	The University of Hong Kong	2021-04-09	NZ_CP054257.1	CP054257.1				chromosome:NZ_CP054257.1/CP054257.1
NZ_CP058315.1	Treponema parvum	OMZ 843	Complete Genome	Treponema	parvum	2.60948	1	2355	The University of Hong Kong	2021-04-09	NZ_CP058315.1	CP058315.1				chromosome:NZ_CP058315.1/CP058315.1
UFQJ01	Treponema pectinovorum	Marseille-2-CSURP6642	Contig	Treponema	pectinovorum	2.22298	119	1987	Unite de Recherche sur les Maladies Infectieuses et Tropicales Emergentes (URMITE) CNRS, Faculte de Medecine, Universite de la Mediterranee, Marseille, France	2019-08-15					UFQJ01
UFQN01	Treponema pectinovorum	Marseille-4-CSURP7639	Contig	Treponema	pectinovorum	2.14085	62	1853	Unite de Recherche sur les Maladies Infectieuses et Tropicales Emergentes (URMITE) CNRS, Faculte de Medecine, Universite de la Mediterranee, Marseille, France	2019-08-15					UFQN01
UFQO01	Treponema pectinovorum	Marseille-3-CSURP7641	Contig	Treponema	pectinovorum	2.22403	10	1932	Unite de Recherche sur les Maladies Infectieuses et Tropicales Emergentes (URMITE) CNRS, Faculte de Medecine, Universite de la Mediterranee, Marseille, France	2019-08-15					UFQO01
UOUI01	Treponema pectinovorum	Marseille-1-CSURP6641	Scaffold	Treponema	pectinovorum	2.24673	12	1924	Unite de Recherche sur les Maladies Infectieuses et Tropicales Emergentes (URMITE) CNRS, Faculte de Medecine, Universite de la Mediterranee, Marseille, France	2019-08-15					UOUI01
UPSF01	Treponema pectinovorum	ATCC 700769	Contig	Treponema	pectinovorum	2.31927	6	2053	Unite de Recherche sur les Maladies Infectieuses et Tropicales Emergentes (URMITE) CNRS, Faculte de Medecine, Universite de la Mediterranee, Marseille, France	2019-08-15					UPSF01
AOTM01	Treponema pedis str. T M1	T M1	Contig	Treponema	pedis	3.05478	558	3009	Swedish University of Agricultural Sciences	2013-09-06					AOTM01
AOTN01	Treponema pedis str. B 683	B 683	Contig	Treponema	pedis	2.98337	573	2946	Swedish University of Agricultural Sciences	2013-09-06					AOTN01
AOTO01	Treponema pedis isoM1111	isoM1111	Contig	Treponema	pedis	3.16146	1352		Swedish University of Agricultural Sciences	2013-09-06					AOTO01
AOTP01	Treponema pedis isoE1186	isoE1186	Contig	Treponema	pedis	3.18716	771	3199	Swedish University of Agricultural Sciences	2013-09-06					AOTP01
AOTQ01	Treponema pedis isoM1220	isoM1220	Contig	Treponema	pedis	3.10134	761	3067	Swedish University of Agricultural Sciences	2013-09-06					AOTQ01
AOTR01	Treponema pedis isoM1224	isoM1224	Contig	Treponema	pedis	3.46652	889	3489	Swedish University of Agricultural Sciences	2013-09-06					AOTR01
NC_022097.1	Treponema pedis str. T A4	T A4	Complete Genome	Treponema	pedis	2.88932	1	2643	Swedish University of Agricultural Sciences	2013-08-16	NC_022097.1	CP004120.1				chromosome:NC_022097.1/CP004120.1
NZ_CP045670.1	Treponema pedis	T3552B	Complete Genome	Treponema	pedis	2.88939	1	2662	University of Liverpool	2021-03-03	NZ_CP045670.1	CP045670.1				chromosome:NZ_CP045670.1/CP045670.1
NZ_CP061839.1	Treponema pedis	KS1	Complete Genome	Treponema	pedis	3.07747	1	2784	Sunchon National University	2020-11-03	NZ_CP061839.1	CP061839.1				chromosome:NZ_CP061839.1/CP061839.1
NZ_CP064936.1	Treponema peruense	RCC2812	Complete Genome	Treponema	peruense	2.73807	1	2502	VIB-KU LEUVEN	2020-12-18	NZ_CP064936.1	CP064936.1				chromosome:NZ_CP064936.1/CP064936.1
AEFH01	Treponema phagedenis F0421	F0421	Scaffold	Treponema	phagedenis	2.83042	172	2415	Genome Sequencing Center (GSC) at Washington University (WashU) School of Medicine	2011-01-27					AEFH01
AQCF01	Treponema phagedenis 4A	4A	Contig	Treponema	phagedenis	3.25077	38	2786	USDA-ARS	2014-01-07					AQCF01
CDNC01	Treponema phagedenis	V1	Contig	Treponema	phagedenis	3.12961	51	2763	Global Bioinformatics Centre at the Swedish University of Agricultural Sciences (SLU), Sweden	2015-01-18					CDNC01
JABRPI01	Treponema phagedenis	KS1	Contig	Treponema	phagedenis	3.76942	16	3437	Sunchon National University	2020-07-01					JABRPI01
NZ_CP027018.1	Treponema phagedenis	T320A	Complete Genome	Treponema	phagedenis	3.12032	1	2680	University of Liverpool	2021-03-03	NZ_CP027018.1	CP027018.1				chromosome:NZ_CP027018.1/CP027018.1
NZ_CP031394.1	Treponema phagedenis	Reiter	Complete Genome	Treponema	phagedenis	2.8807	1	2459	University of Liverpool	2021-03-03	NZ_CP031394.1	CP031394.1				chromosome:NZ_CP031394.1/CP031394.1
NZ_CP042813.1	Treponema phagedenis	S11.1	Complete Genome	Treponema	phagedenis	3.43674	1	3044	University of Bern	2019-08-30	NZ_CP042813.1	CP042813.1				chromosome:NZ_CP042813.1/CP042813.1
NZ_CP042814.1	Treponema phagedenis	S8.5	Chromosome	Treponema	phagedenis	3.2441	1	2810	University of Bern	2019-08-30	NZ_CP042814.1	CP042814.1				chromosome:NZ_CP042814.1/CP042814.1
NZ_CP042815.1	Treponema phagedenis	S2.3	Complete Genome	Treponema	phagedenis	3.44658	1	3063	University of Bern	2019-08-30	NZ_CP042815.1	CP042815.1				chromosome:NZ_CP042815.1/CP042815.1
NZ_CP042816.1	Treponema phagedenis	B31.4	Complete Genome	Treponema	phagedenis	3.18681	1	2720	University of Bern	2019-08-30	NZ_CP042816.1	CP042816.1				chromosome:NZ_CP042816.1/CP042816.1
NZ_CP042817.1	Treponema phagedenis	B36.5	Complete Genome	Treponema	phagedenis	3.70878	1	3321	University of Bern	2019-08-30	NZ_CP042817.1	CP042817.1				chromosome:NZ_CP042817.1/CP042817.1
NZ_CP042818.1	Treponema phagedenis	B43.1	Complete Genome	Treponema	phagedenis	3.37212	1	2907	University of Bern	2019-08-30	NZ_CP042818.1	CP042818.1				chromosome:NZ_CP042818.1/CP042818.1
NZ_CP054692.1	Treponema phagedenis	KS1	Complete Genome	Treponema	phagedenis	3.18892	1	2791	Sunchon National University	2020-06-17	NZ_CP054692.1	CP054692.1				chromosome:NZ_CP054692.1/CP054692.1
NZ_CP058241.1	Treponema phagedenis	KS-1	Chromosome	Treponema	phagedenis	3.76942	1	3410	Sunchon National University	2020-07-04	NZ_CP058241.1	CP058241.1				chromosome:NZ_CP058241.1/CP058241.1
VOQA01	Treponema phagedenis	ATCC 27087	Contig	Treponema	phagedenis	3.57565	4	3139	University of Bern	2019-09-03					VOQA01
FUWG01	Treponema porcinum	ATCC BAA-908	Scaffold	Treponema	porcinum	2.50781	32	2274	DOE - JOINT GENOME INSTITUTE	2017-03-04					FUWG01
AEEA01	Treponema primitia ZAS-1	ZAS-1	Contig	Treponema	primitia	3.79029	192	3438	California Institute of Technology	2011-08-03					AEEA01
NC_015578.1	Treponema primitia ZAS-2	ZAS-2	Complete Genome	Treponema	primitia	4.05987	1	3554	J. Craig Venter Institute	2011-05-23	NC_015578.1	CP001843.1				chromosome:NC_015578.1/CP001843.1
NZ_CP009228.1,NZ_CP009229.1	Treponema putidum	OMZ 758	Complete Genome	Treponema	putidum	2.80056	2	2579	The University of Hong Kong	2014-09-16	NZ_CP009228.1	CP009228.1	NZ_CP009229.1	CP009229.1		chromosome:NZ_CP009228.1/CP009228.1; plasmid pTPu1:NZ_CP009229.1/CP009229.1
VLLD01	Treponema putidum	ATCC 700334	Scaffold	Treponema	putidum	2.77234	40	2568	DOE Joint Genome Institute	2019-08-02					VLLD01
CP031517.1	Treponema rectale	CHPA	Complete Genome	Treponema	rectale	2.86401	1	2457	University of Liverpool	2020-10-27		CP031517.1				chromosome:CP031517.1
JACHFR01	Treponema rectale	DSM 103679	Scaffold	Treponema	rectale	2.86918	6	2455	DOE Joint Genome Institute	2020-08-14					JACHFR01
JACHFQ01	Treponema ruminis	DSM 103462	Scaffold	Treponema	ruminis	3.32381	16	2847	DOE Joint Genome Institute	2020-08-14					JACHFQ01
NZ_CP031518.1	Treponema ruminis	RU1	Complete Genome	Treponema	ruminis	2.89558	1	2522	University of Liverpool	2021-03-03	NZ_CP031518.1	CP031518.1				chromosome:NZ_CP031518.1/CP031518.1
AGRW01	Treponema saccharophilum DSM 2985	DSM 2985	Contig	Treponema	saccharophilum	3.4539	56	2980	JGI	2012-03-21					AGRW01
AVQI01	Treponema socranskii subsp. socranskii VPI DR56BR1116 = ATCC 35536	ATCC 35536	Contig	Treponema	socranskii	2.82669	84	2563	The J. Craig Venter Institute	2013-09-16					AVQI01
NZ_LR796240.1	Treponema socranskii subsp. buccale	Marseille-CSURQ0203	Complete Genome	Treponema	socranskii	2.86654	1	2608	Unite de Recherche sur les Maladies Infectieuses et Tropicales Emergentes (URMITE) CNRS, Faculte de Medecine, Universite de la Mediterranee, Marseille, France	2020-07-10	NZ_LR796240.1	LR796240.1				chromosome contig00001:NZ_LR796240.1/LR796240.1
NC_015385.1,NC_015386.1	Treponema succinifaciens DSM 2489	DSM 2489	Complete Genome	Treponema	succinifaciens	2.89743	2	2798	US DOE Joint Genome Institute (JGI-PGF)	2011-04-07	NC_015385.1	CP002631.1	NC_015386.1	CP002632.1		chromosome:NC_015385.1/CP002631.1; plasmid pTRESU01:NC_015386.1/CP002632.1
ACYH01	Treponema vincentii ATCC 35580	ATCC 35580	Contig	Treponema	vincentii	2.51459	79	2366	J. Craig Venter Institute	2009-09-08					ACYH01
ATFC01	Treponema vincentii F0403	F0403	Scaffold	Treponema	vincentii	2.69349	3	2473	Broad Institute	2013-06-19					ATFC01
NZ_CP048020.1	Treponema vincentii	OMZ 804	Complete Genome	Treponema	vincentii	2.98018	1	2897	The University of Hong Kong	2020-02-10	NZ_CP048020.1	CP048020.1				chromosome:NZ_CP048020.1/CP048020.1
NZ_CP050497.1	Treponema vincentii	OMZ 806	Complete Genome	Treponema	vincentii	2.71169	1	2537	The University of Hong Kong	2021-05-11	NZ_CP050497.1	CP050497.1				chromosome:NZ_CP050497.1/CP050497.1
JPUF01	Treponema zioleckii	kT3	Scaffold	Treponema	zioleckii	3.87696	169	3427	Institute of Animal Physiology, SAS	2020-09-24					JPUF01
JAINWA01	Treponema zuelzerae	DSM 1903	Contig	Treponema	zuelzerae	3.62125	3	3207	Max Planck Institute for Terrestrial Microbiology	2021-12-01					JAINWA01
