# Supplementary material for: Development of a multiplex quantitative PCR assay for simultaneous detection of Treponema phagedenis, Treponema pedis, Treponema medium, and ‘Treponema vincentii’ and evaluation on bovine digital dermatitis biopsies
Source: Vet Res Commun. 2023 Jun 1;47(4):1937–47. doi: 10.1007/s11259-023-10147-5 (PMC10232342; doi:10.1007/s11259-023-10147-5)
Supplement: Supplementary file 2 — Supplementary Material 2 [file 11259_2023_10147_MOESM2_ESM.xlsx]

## Sheet: 16S rRNA primers and probe cons
	16S rRNA forward primer (27 bp)		16S rRNA probe (19 bp)		16S rRNA reverse primer (25 bp)		F + P + R (71 bp)
Treponema species and genome accession	difference (bp)	conservation (%)	difference (bp)	conservation (%)	difference (bp)	conservation (%)	difference (bp)	conservation (%)
Treponema medium ATFE01	0	100	0	100	0	100	0	100
Treponema medium NZ_CP027017	0	100	0	100	0	100	0	100
Treponema medium NZ_CP031393	0	100	0	100	0	100	0	100
Treponema OMZ 838 NZ_CP009227	0	100	0	100	0	100	0	100
Treponema vincentii ATFC01	0	100	0	100	0	100	0	100
Treponema vincentii NZ_CP048020	0	100	0	100	0	100	0	100
Treponema vincentii NZ_CP050497	0	100	0	100	0	100	0	100
Treponema vincentii ACYH01	2	92.5926	0	100	0	100	2	97.1831
Treponema denticola ADEC01	8	70.3704	5	73.6842	0	100	13	81.6901
Treponema denticola AGDR01	8	70.3704	5	73.6842	0	100	13	81.6901
Treponema denticola AGDS01	8	70.3704	5	73.6842	0	100	13	81.6901
Treponema denticola AGDT01	8	70.3704	5	73.6842	0	100	13	81.6901
Treponema denticola AGDX01	8	70.3704	5	73.6842	0	100	13	81.6901
Treponema denticola AGDZ01	8	70.3704	5	73.6842	0	100	13	81.6901
Treponema denticola AGEA01	8	70.3704	5	73.6842	0	100	13	81.6901
Treponema denticola AGEB01	8	70.3704	5	73.6842	0	100	13	81.6901
Treponema denticola AHAB01	8	70.3704	5	73.6842	0	100	13	81.6901
Treponema denticola AHAC01	8	70.3704	5	73.6842	0	100	13	81.6901
Treponema denticola AHAD01	8	70.3704	5	73.6842	0	100	13	81.6901
Treponema denticola NC_002967	8	70.3704	5	73.6842	0	100	13	81.6901
Treponema denticola NZ_CM001794	8	70.3704	5	73.6842	0	100	13	81.6901
Treponema denticola NZ_CM001795	8	70.3704	5	73.6842	0	100	13	81.6901
Treponema denticola NZ_CM001796	8	70.3704	5	73.6842	0	100	13	81.6901
Treponema denticola NZ_CM001797	8	70.3704	5	73.6842	0	100	13	81.6901
Treponema denticola NZ_CM001798	8	70.3704	5	73.6842	0	100	13	81.6901
Treponema denticola UFQP01	8	70.3704	5	73.6842	0	100	13	81.6901
Treponema putidum NZ_CP009228 NZ_CP009229	8	70.3704	5	73.6842	0	100	13	81.6901
Treponema putidum VLLD01	8	70.3704	5	73.6842	0	100	13	81.6901
Treponema zuelzerae JAINWA010	9	66.6667	3	84.2105	3	88	15	78.8732
Treponema caldarium NC_015732	10	62.963	7	63.1579	1	96	18	74.6479
Treponema maltophilum ATFF01	11	59.2593	7	63.1579	0	100	18	74.6479
Treponema pallidum CAFBSE010	13	51.8519	5	73.6842	0	100	18	74.6479
Treponema pedis AOTM01	11	59.2593	5	73.6842	2	92	18	74.6479
Treponema pedis AOTN01	11	59.2593	5	73.6842	2	92	18	74.6479
Treponema pedis AOTO01	11	59.2593	5	73.6842	2	92	18	74.6479
Treponema pedis AOTP01	11	59.2593	5	73.6842	2	92	18	74.6479
Treponema pedis AOTQ01	11	59.2593	5	73.6842	2	92	18	74.6479
Treponema pedis AOTR01	11	59.2593	5	73.6842	2	92	18	74.6479
Treponema pedis NC_022097	11	59.2593	5	73.6842	2	92	18	74.6479
Treponema pedis NZ_CP045670	11	59.2593	5	73.6842	2	92	18	74.6479
Treponema pedis NZ_CP061839	11	59.2593	5	73.6842	2	92	18	74.6479
Treponema brennaborense NC_015500	10	62.963	4	78.9474	5	80	19	73.2394
Treponema lecithinolyticum AWVH01	11	59.2593	7	63.1579	1	96	19	73.2394
Treponema pallidum LT986432	8	70.3704	6	68.4211	5	80	19	73.2394
Treponema phagedenis AEFH01	11	59.2593	6	68.4211	2	92	19	73.2394
Treponema phagedenis VOQA01	11	59.2593	6	68.4211	2	92	19	73.2394
Treponema phagedenis AQCF01	11	59.2593	6	68.4211	3	88	20	71.831
Treponema phagedenis CDNC01	11	59.2593	6	68.4211	3	88	20	71.831
Treponema phagedenis JABRPI010	11	59.2593	6	68.4211	3	88	20	71.831
Treponema phagedenis NZ_CP027018	11	59.2593	6	68.4211	3	88	20	71.831
Treponema phagedenis NZ_CP031394	11	59.2593	6	68.4211	3	88	20	71.831
Treponema phagedenis NZ_CP042813	11	59.2593	6	68.4211	3	88	20	71.831
Treponema phagedenis NZ_CP042814	11	59.2593	6	68.4211	3	88	20	71.831
Treponema phagedenis NZ_CP042815	11	59.2593	6	68.4211	3	88	20	71.831
Treponema phagedenis NZ_CP042816	11	59.2593	6	68.4211	3	88	20	71.831
Treponema phagedenis NZ_CP042817	11	59.2593	6	68.4211	3	88	20	71.831
Treponema phagedenis NZ_CP042818	11	59.2593	6	68.4211	3	88	20	71.831
Treponema phagedenis NZ_CP054692	11	59.2593	6	68.4211	3	88	20	71.831
Treponema phagedenis NZ_CP058241	11	59.2593	6	68.4211	3	88	20	71.831
Treponema socranskii AVQI01	12	55.5556	5	73.6842	3	88	20	71.831
Treponema socranskii NZ_LR796240	12	55.5556	5	73.6842	3	88	20	71.831
Treponema berlinense FUXC01	13	51.8519	7	63.1579	1	96	21	70.4225
Treponema bryantii FORI01	11	59.2593	8	57.8947	2	92	21	70.4225
Treponema saccharophilum AGRW01	10	62.963	5	73.6842	6	76	21	70.4225
Treponema caldarium DSVL01	10	62.963	10	47.3684	2	92	22	69.0141
Treponema pallidum NZ_LT986433	10	62.963	5	73.6842	8	68	23	67.6056
Treponema paraluiscuniculi NC_015714	11	59.2593	5	73.6842	7	72	23	67.6056
Treponema primitia AEEA01	15	44.4444	7	63.1579	1	96	23	67.6056
Treponema primitia NC_015578	15	44.4444	7	63.1579	1	96	23	67.6056
Treponema NZ_CP060591	15	44.4444	7	63.1579	2	92	24	66.1972
Treponema pallidum CAFBSC010	11	59.2593	5	73.6842	8	68	24	66.1972
Treponema pallidum CAFBSD010	11	59.2593	5	73.6842	8	68	24	66.1972
Treponema pallidum CAGKKW010	11	59.2593	5	73.6842	8	68	24	66.1972
Treponema pallidum CAGKKX010	11	59.2593	5	73.6842	8	68	24	66.1972
Treponema pallidum CAGKKY010	11	59.2593	5	73.6842	8	68	24	66.1972
Treponema pallidum NC_000919	11	59.2593	5	73.6842	8	68	24	66.1972
Treponema pallidum NC_010741	11	59.2593	5	73.6842	8	68	24	66.1972
Treponema pallidum NC_016842	11	59.2593	5	73.6842	8	68	24	66.1972
Treponema pallidum NC_016843	11	59.2593	5	73.6842	8	68	24	66.1972
Treponema pallidum NC_016844	11	59.2593	5	73.6842	8	68	24	66.1972
Treponema pallidum NC_016848	11	59.2593	5	73.6842	8	68	24	66.1972
Treponema pallidum NC_017268	11	59.2593	5	73.6842	8	68	24	66.1972
Treponema pallidum NC_018722	11	59.2593	5	73.6842	8	68	24	66.1972
Treponema pallidum NC_021179	11	59.2593	5	73.6842	8	68	24	66.1972
Treponema pallidum NC_021490	11	59.2593	5	73.6842	8	68	24	66.1972
Treponema pallidum NC_021508	11	59.2593	5	73.6842	8	68	24	66.1972
Treponema pallidum NZ_CP003679	11	59.2593	5	73.6842	8	68	24	66.1972
Treponema pallidum NZ_CP007548	11	59.2593	5	73.6842	8	68	24	66.1972
Treponema pallidum NZ_CP010422	11	59.2593	5	73.6842	8	68	24	66.1972
Treponema pallidum NZ_CP010558	11	59.2593	5	73.6842	8	68	24	66.1972
Treponema pallidum NZ_CP010559	11	59.2593	5	73.6842	8	68	24	66.1972
Treponema pallidum NZ_CP010560	11	59.2593	5	73.6842	8	68	24	66.1972
Treponema pallidum NZ_CP010561	11	59.2593	5	73.6842	8	68	24	66.1972
Treponema pallidum NZ_CP010562	11	59.2593	5	73.6842	8	68	24	66.1972
Treponema pallidum NZ_CP010563	11	59.2593	5	73.6842	8	68	24	66.1972
Treponema pallidum NZ_CP010564	11	59.2593	5	73.6842	8	68	24	66.1972
Treponema pallidum NZ_CP010565	11	59.2593	5	73.6842	8	68	24	66.1972
Treponema pallidum NZ_CP010566	11	59.2593	5	73.6842	8	68	24	66.1972
Treponema pallidum NZ_CP015162	11	59.2593	5	73.6842	8	68	24	66.1972
Treponema pallidum NZ_CP016045	11	59.2593	5	73.6842	8	68	24	66.1972
Treponema pallidum NZ_CP016046	11	59.2593	5	73.6842	8	68	24	66.1972
Treponema pallidum NZ_CP016047	11	59.2593	5	73.6842	8	68	24	66.1972
Treponema pallidum NZ_CP016048	11	59.2593	5	73.6842	8	68	24	66.1972
Treponema pallidum NZ_CP016049	11	59.2593	5	73.6842	8	68	24	66.1972
Treponema pallidum NZ_CP016050	11	59.2593	5	73.6842	8	68	24	66.1972
Treponema pallidum NZ_CP016051	11	59.2593	5	73.6842	8	68	24	66.1972
Treponema pallidum NZ_CP016052	11	59.2593	5	73.6842	8	68	24	66.1972
Treponema pallidum NZ_CP016053	11	59.2593	5	73.6842	8	68	24	66.1972
Treponema pallidum NZ_CP016054	11	59.2593	5	73.6842	8	68	24	66.1972
Treponema pallidum NZ_CP016055	11	59.2593	5	73.6842	8	68	24	66.1972
Treponema pallidum NZ_CP016056	11	59.2593	5	73.6842	8	68	24	66.1972
Treponema pallidum NZ_CP016057	11	59.2593	5	73.6842	8	68	24	66.1972
Treponema pallidum NZ_CP016058	11	59.2593	5	73.6842	8	68	24	66.1972
Treponema pallidum NZ_CP016059	11	59.2593	5	73.6842	8	68	24	66.1972
Treponema pallidum NZ_CP016060	11	59.2593	5	73.6842	8	68	24	66.1972
Treponema pallidum NZ_CP016061	11	59.2593	5	73.6842	8	68	24	66.1972
Treponema pallidum NZ_CP016062	11	59.2593	5	73.6842	8	68	24	66.1972
Treponema pallidum NZ_CP016063	11	59.2593	5	73.6842	8	68	24	66.1972
Treponema pallidum NZ_CP016064	11	59.2593	5	73.6842	8	68	24	66.1972
Treponema pallidum NZ_CP016065	11	59.2593	5	73.6842	8	68	24	66.1972
Treponema pallidum NZ_CP016066	11	59.2593	5	73.6842	8	68	24	66.1972
Treponema pallidum NZ_CP016067	11	59.2593	5	73.6842	8	68	24	66.1972
Treponema pallidum NZ_CP016068	11	59.2593	5	73.6842	8	68	24	66.1972
Treponema pallidum NZ_CP016069	11	59.2593	5	73.6842	8	68	24	66.1972
Treponema pallidum NZ_CP020365	11	59.2593	5	73.6842	8	68	24	66.1972
Treponema pallidum NZ_CP020366	11	59.2593	5	73.6842	8	68	24	66.1972
Treponema pallidum NZ_CP021113	11	59.2593	5	73.6842	8	68	24	66.1972
Treponema pallidum NZ_CP024088	11	59.2593	5	73.6842	8	68	24	66.1972
Treponema pallidum NZ_CP024089	11	59.2593	5	73.6842	8	68	24	66.1972
Treponema pallidum NZ_CP024750	11	59.2593	5	73.6842	8	68	24	66.1972
Treponema pallidum NZ_CP028438	11	59.2593	5	73.6842	8	68	24	66.1972
Treponema pallidum NZ_CP032303	11	59.2593	5	73.6842	8	68	24	66.1972
Treponema pallidum NZ_CP032623	11	59.2593	5	73.6842	8	68	24	66.1972
Treponema pallidum NZ_CP034912	11	59.2593	5	73.6842	8	68	24	66.1972
Treponema pallidum NZ_CP034913	11	59.2593	5	73.6842	8	68	24	66.1972
Treponema pallidum NZ_CP034914	11	59.2593	5	73.6842	8	68	24	66.1972
Treponema pallidum NZ_CP034915	11	59.2593	5	73.6842	8	68	24	66.1972
Treponema pallidum NZ_CP034916	11	59.2593	5	73.6842	8	68	24	66.1972
Treponema pallidum NZ_CP034917	11	59.2593	5	73.6842	8	68	24	66.1972
Treponema pallidum NZ_CP034918	11	59.2593	5	73.6842	8	68	24	66.1972
Treponema pallidum NZ_CP034919	11	59.2593	5	73.6842	8	68	24	66.1972
Treponema pallidum NZ_CP034920	11	59.2593	5	73.6842	8	68	24	66.1972
Treponema pallidum NZ_CP034921	11	59.2593	5	73.6842	8	68	24	66.1972
Treponema pallidum NZ_CP034972	11	59.2593	5	73.6842	8	68	24	66.1972
Treponema pallidum NZ_CP035104	11	59.2593	5	73.6842	8	68	24	66.1972
Treponema pallidum NZ_CP035193	11	59.2593	5	73.6842	8	68	24	66.1972
Treponema pallidum NZ_CP040555	11	59.2593	5	73.6842	8	68	24	66.1972
Treponema pallidum NZ_CP045004	11	59.2593	5	73.6842	8	68	24	66.1972
Treponema pallidum NZ_CP045005	11	59.2593	5	73.6842	8	68	24	66.1972
Treponema pallidum NZ_LT990038	10	62.963	8	57.8947	7	72	25	64.7887
Treponema parvum NZ_CP058315	14	48.1481	7	63.1579	4	84	25	64.7887
Treponema pectinovorum UFQJ01	17	37.037	7	63.1579	1	96	25	64.7887
Treponema pectinovorum UFQN01	17	37.037	7	63.1579	1	96	25	64.7887
Treponema pectinovorum UFQO01	17	37.037	7	63.1579	1	96	25	64.7887
Treponema pectinovorum UPSF01	17	37.037	7	63.1579	1	96	25	64.7887
Treponema pallidum LT986434	12	55.5556	5	73.6842	9	64	26	63.3803
Treponema parvum NZ_CP054142	15	44.4444	7	63.1579	4	84	26	63.3803
Treponema parvum NZ_CP054257	15	44.4444	7	63.1579	4	84	26	63.3803
Treponema rectale CP031517	14	48.1481	8	57.8947	6	76	28	60.5634
Treponema rectale JACHFR010	14	48.1481	8	57.8947	6	76	28	60.5634
Treponema pectinovorum UOUI01	17	37.037	7	63.1579	5	80	29	59.1549
Treponema azotonutricium NC_015577	15	44.4444	11	42.1053	4	84	30	57.7465
Treponema porcinum FUWG01	19	29.6296	7	63.1579	4	84	30	57.7465
Treponema succinifaciens NC_015385 NC_015386	15	44.4444	8	57.8947	7	72	30	57.7465
Treponema ruminis JACHFQ010	13	51.8519	10	47.3684	8	68	31	56.338
Treponema ruminis NZ_CP031518	13	51.8519	10	47.3684	8	68	31	56.338
Treponema zioleckii JPUF01	15	44.4444	12	36.8421	5	80	32	54.9296
Treponema peruense NZ_CP064936	16	40.7407	10	47.3684	7	72	33	53.5211
